# Supplementary material for: Treadmill Hand Injuries Among Children: A Retrospective Case Series From Hospitalized Patients
Source: Front Pediatr. 2021 Feb 17;9:633091. doi: 10.3389/fped.2021.633091 (PMC7928388; doi:10.3389/fped.2021.633091)
Supplement: Supplementary file 1 [file Data_Sheet_1.XLSX]

## Sheet: Sheet1
Epidemiology	Patients No.	1	2	3	4	5	6	7	8	9	10	11	12	13	14	15	16	17	18	19	20	21	22	23	24	25	26	27	28	29	30	31	32	33	34	35	36	37	38	39	40	41	42	43	44	45	46
	Gender	Male	Male	Male	Female	Female	Female	Female	Female	Female	Female	Male	Female	Male	Male	Female	Female	Male	Male	Female	Male	Male	Male	Male	Male	Male	Male	Male	Female	Female	Male	Female	Female	Male	Female	Male	Female	Male	Male	Female	Male	Male	Female	Male	Female	Female	Female
	Age (years old)	2.1	4.8	3.7	2.7	6.6	3.3	1.3	2.8	3.5	2.3	2.6	1.3	10.3	2.3	2.6	2.3	3.1	2.8	2.9	4.1	8.9	7.8	3	3.4	3.8	2.7	6	2.3	1.9	3.7	3.8	1.8	1.4	4	3.4	1.3	3.1	1.9	3.9	3.8	2.3	1.9	8.8	2.3	4.1	1.8
	Urban/ Rural	Urban	Urban	Urban	Rural	Urban	Urban	Urban	Urban	Rural	Urban	Urban	Urban	Rural	Urban	Urban	Urban	Urban	Urban	Urban	Urban	Urban	Urban	Urban	Urban	Urban	Urban	Urban	Urban	Urban	Urban	Urban	Urban	Urban	Rural	Urban	Urban	Rural	Urban	Urban	Urban	Urban	Urban	Rural	Rural	Rural	Urban
	Year of injury	2015	2016	2016	2016	2017	2017	2017	2017	2018	2018	2019	2019	2019	2019	2019	2019	2019	2019	2019	2019	2016	2017	2018	2019	2019	2019	2019	2015	2015	2015	2015	2015	2016	2016	2016	2017	2018	2018	2018	2018	2019	2019	2018	2018	2018	2018
	Month of injury	9	7	8	8	2	3	5	5	7	9	8	10	11	3	3	3	6	9	9	10	10	1	10	1	9	4	8	6	7	6	4	7	7	6	7	12	6	10	9	12	4	2	11	5	6	6
	Day of injury	20	2	7	18	3	24	10	29	30	8	15	27	10	1	17	31	19	13	13	12	23	7	7	8	20	27	3	-	-	-	-	-	-	-	-	-	-	-	-	-	-	-	-	-	-	-
	Day of the week	Sun.	Sat.	Sun.	Thur.	Fri.	Fri.	Wed.	Sat.	Mon.	Sat.	Thur.	Sun.	Sun.	Fri.	Sun.	Sun.	Wed.	Fri.	Fri.	Sat.	Sun.	Sat.	Tues.	Tues.	Fri.	Sat.	Sun.	-	-	-	-	-	-	-	-	-	-	-	-	-	-	-	-	-	-	-
	Time of injury	After dinner	After dinner	After dinner	After dinner	After dinner	After dinner	After dinner	Lunch to dinner	After dinner	Lunch to dinner	After dinner	Before lunch	Before lunch	After dinner	After dinner	Before lunch	After dinner	After dinner	After dinner	After dinner	After dinner	After dinner	After dinner	After dinner	After dinner	After dinner	Lunch to dinner	After dinner	After dinner	After dinner	After dinner	After dinner	After dinner	After dinner	After dinner	After dinner	After dinner	After dinner	After dinner	After dinner	Before lunch	After dinner	Lunch to dinner	After dinner	Lunch to dinner	After dinner
	Place of injury	Home	Home	Home	Home	Home	Home	Home	Home	Home	Home	Home	Home	Public gym	Home	Home	Home	Home	Home	Home	Home	Home	Home	Home	Home	Home	Home	Home	Home	Home	Home	Home	Home	Home	Home	Home	Home	Home	Home	Home	Home	Home	Home	Public gym	Home	Home	Home
	Running condition of treadmill (parental supervision)	Be used by an adult (unsupervised)	Be used by an adult (unsupervised)	Be used by an adult (unsupervised)	Be used by an adult (unsupervised)	Supervised by peer friend	Be used by an adult (unsupervised)	Be used by an adult (unsupervised)	Be used by an adult (unsupervised)	Be used by an adult (unsupervised)	Be used by an adult (unsupervised)	Be used by an adult (unsupervised)	Be used by an adult (unsupervised)	Play alone (unsupervised)	Be used by an adult (unsupervised)	Be used by an adult (unsupervised)	Play alone (unsupervised)	Be used by an adult (unsupervised)	Be used by an adult (unsupervised)	Supervised by peer friend	Be used by an adult (unsupervised)	Play alone (unsupervised)	Play alone (unsupervised)	Be used by an adult (unsupervised)	Be used by an adult (unsupervised)	Play alone (unsupervised)	Be used by an adult (unsupervised)	Be used by an adult (unsupervised)	Be used by an adult (unsupervised)	Be used by an adult (unsupervised)	Be used by an adult (unsupervised)	Be used by an adult (unsupervised)	Be used by an adult (unsupervised)	Be used by an adult (unsupervised)	Be used by an adult (unsupervised)	Play alone (unsupervised)	Be used by an adult (unsupervised)	Be used by an adult (unsupervised)	Be used by an adult (unsupervised)	Be used by an adult (unsupervised)	Be used by an adult (unsupervised)	Be used by an adult (unsupervised)	Be used by an adult (unsupervised)	Play alone (unsupervised)	Be used by an adult (unsupervised)	Be used by an adult (unsupervised)	Be used by an adult (unsupervised)
	Mechanism of injury	Approached unnoticed from behind	Approached unnoticed from behind	Approached unnoticed from behind	Approached unnoticed from behind	Fell off the treadmill (a peer friend suddenly increased the speed)	Approached unnoticed from behind	Approached unnoticed from behind	Approached unnoticed from behind	Approached unnoticed from behind	Approached unnoticed from behind	Approached unnoticed from behind	Approached unnoticed from behind	Fell off the treadmill (intentionaly turned of the machine)	Approached unnoticed from behind	Approached unnoticed from behind	Fell off the treadmill (unintentionally turned of the machine)	Approached unnoticed from behind	Approached unnoticed from behind	Fell off the treadmill (a peer friend suddenly increased the speed)	Approached unnoticed from behind	Fell off the treadmill (intentionally turned of the machine)	Fell off the treadmill (intentionally turned of the machine)	Approached unnoticed from behind	Approached unnoticed from behind	Fell off the treadmill (intentionally turned of the machine)	Approached unnoticed from behind	Approached unnoticed from behind	Approached unnoticed from behind	Approached unnoticed from behind	Approached unnoticed from behind	Approached unnoticed from behind	Approached unnoticed from behind	Approached unnoticed from behind	Approached unnoticed from behind	Fell off the treadmill (unintentionally turned of the machine)	Approached unnoticed from behind	Approached unnoticed from behind	Approached unnoticed from behind	Approached unnoticed from behind	Approached unnoticed from behind	Approached unnoticed from behind	Approached unnoticed from behind	Fell off the treadmill (intentionally turned of the machine)	Approached unnoticed from behind	Approached unnoticed from behind	Approached unnoticed from behind
	Time from injury to admission （our center）	5.5 hours	48 hours	1 hour	4 hours	4 hours	7 hours	2 hours	5 hours	12 hours	3 hours	5 hours	3 hours	9 hours	1 hour	2 hours	2 hours	48 hours	4 hours	2 hours	96 hours	13 days	12 days	8 days	9 days	3 days	11 days	30 days	18 months	6 months	6 months	12 months	9 months	8 months	7 months	36 months	12 months	7 months	6 months	12 months	6 months	4 months	6 months	12 months	8 months	9 months	12 months
	Clinic/Emergency	Emergency	Emergency	Emergency	Emergency	Emergency	Emergency	Emergency	Emergency	Emergency	Emergency	Emergency	Emergency	Emergency	Emergency	Emergency	Emergency	Clinic	Emergency	Emergency	Clinic	Clinic	Clinic	Clinic	Clinic	Clinic	Clinic	Clinic	-	-	-	-	-	-	-	-	-	-	-	-	-	-	-	-	-	-	-
Clinical features	Infection	No	No	No	No	No	No	No	No	No	No	No	No	No	No	No	No	No	No	No	No	Yes	No	Yes	No	Yes	Yes	No	-	-	-	-	-	-	-	-	-	-	-	-	-	-	-	-	-	-	-
	Wound healing difficulty	No	No	No	No	No	No	No	No	No	No	No	No	No	No	No	No	No	No	No	No	No	Yes	No	Yes	No	No	Yes	-	-	-	-	-	-	-	-	-	-	-	-	-	-	-	-	-	-	-
	Bleeding	Sligit	Sligit	Sligit	Sligit	Sligit	Severe	Sligit	Sligit	Sligit	Sligit	Severe	Sligit	Sligit	Sligit	Sligit	Sligit	not mentioned	Sligit	Sligit	Sligit	-	-	-	-	-	-	-	-	-	-	-	-	-	-	-	-	-	-	-	-	-	-	-	-	-	-
	Edge of the wound	Irregular	not mentioned	Irregular	Irregular	Irregular	not mentioned	Regular	Irregular	Irregular	Regular	Irregular	Irregular	Irregular	not mentioned	Irregular	Irregular	not mentioned	Irregular	Irregular	Irregular	-	-	-	-	-	-	-	-	-	-	-	-	-	-	-	-	-	-	-	-	-	-	-	-	-	-
	Oil pollution	not mentioned	not mentioned	not mentioned	not mentioned	not mentioned	not mentioned	not mentioned	Yes	not mentioned	not mentioned	not mentioned	Yes	Yes	Yes	not mentioned	not mentioned	not mentioned	Yes	not mentioned	not mentioned	-	-	-	-	-	-	-	-	-	-	-	-	-	-	-	-	-	-	-	-	-	-	-	-	-	-
	Tendon injury	No	No	No	No	No	No	No	No	No	No	No	No	No	No	No	Flexor tendon	No	Flexor tendon	No	No	No	No	No	No	No	Flexor tendon	No	-	-	-	-	-	-	-	-	-	-	-	-	-	-	-	-	-	-	-
	Articular capsule injury	No	No	No	No	No	Interphalangeal joint capsule	No	No	Interphalangeal joint capsule	No	No	No	No	No	No	No	No	No	Interphalangeal joint capsule	No	No	No	No	No	No	No	No	-	-	-	-	-	-	-	-	-	-	-	-	-	-	-	-	-	-	-
	Left/Right hand	Left	Right	Right	Left	Right	Right	Left, Right	Right	Left	Right	Right	Right	Left, Right	Left	Right	Right	Left	Left	Right	Right	Left	Right	Right	Left	Left	Right	Right	Right	Left	Left	Left	Left	Left	Right	Right	Right	Right	Right	Left	Right	Right	Right	Left	Right	Right	Left
	Location of injury	Palm, Finger	Opisthenar, Finger	Finger	Finger	Palm, Finger, Nail bed	Finger	Palm, Finger	Finger	Opisthenar, Finger	Finger	Finger	Opisthenar, Finger	Left: Opisthenar, Finger Right: Finger	Finger	Finger	Palm, Finger	Palm	Finger	Finger, Nail bed	Opisthenar, Finger	Finger	Finger	Finger	Finger	Opisthenar	Finger	Palm	Finger	Finger	Finger	Finger	Finger	Finger	Finger	Finger	Finger	Finger	Finger	Finger	Finger	Finger	Finger	Finger	Finger	Finger	Finger
	Finger	2, 3, 4	2, 3, 4, 5	4, 5	3, 4	5	3, 4, 5	Left: 2, 3, 4 Right: 3, 4	1, 2, 3	2, 3, 4	3, 4	2, 3, 4	3, 4, 5	Right: 2, 3, 4 Left: 3, 4	1, 2, 3	3, 4	2, 3, 4, 5	-	3, 4	2, 3, 4, 5	2, 3	1, 2, 3, 4	3, 4, 5	2, 3, 4	2, 3, 4, 5	-	2, 3, 4	-	3, 4	3.4	2.3.4	3	2, 3	3, 4, 5	3, 4, 5	2, 3, 4	3	2, 3, 4	2, 3	3, 4	3, 4	3, 4	5	2, 3, 4	2, 3, 4	2, 3, 4	3, 4
	TBSA%	0.5	0.7	0.4	0.1	0.1	0.2	0.3	0.2	0.7	0.2	0.1	0.2	0.7	0.4	0.1	0.6	0.5	0.1	0.3	0.2	0.4	0.3	0.1	0.1	0.6	0.2	0.2	-	-	-	-	-	-	-	-	-	-	-	-	-	-	-	-	-	-	-
	Depth	Full thickness	Full thickness	Full thickness	Full thickness	Full thickness	Articular capsule	Full thickness Full thickness	Full thickness	Articular capsule	Full thickness	Full thickness	Full thickness	Full thickness Deep dermal	Deep dermal	Full thickness	Tendon level	Full thickness	Tendon level	Articular capsule	Full thickness	Deep dermal	Deep dermal	Deep dermal	Full thickness	Full thickness	Tendon level	Full thickness	Unspecified	Unspecified	Unspecified	Unspecified	Unspecified	Unspecified	Unspecified	Unspecified	Unspecified	Unspecified	Unspecified	Unspecified	Unspecified	Unspecified	Unspecified	Unspecified	Unspecified	Unspecified	Unspecified
Interventions, complications and prognosis	Intervention	Dressing changes	NPWT assisted FTSG	NPWT assisted FTSG	NPWT assisted FTSG	FTSG	FTSG	FTSG	FTSG	NPWT assisted FTSG	NPWT assisted FTSG	Dressing changes	Dressing changes	NPWT assisted FTSG	Dressing changes	NPWT assisted FTSG	NPWT assisted FTSG	Dressing changes	NPWT assisted FTSG	NPWT assisted FTSG	NPWT assisted FTSG	Dressing changes	FTSG	FTSG	FTSG	NPWT assisted FTSG	NPWT assisted FTSG	FTSG	Dressing changes	Dressing changes	Dressing changes	Dressing changes	Dressing changes	Dressing changes	Dressing changes	Dressing changes	Dressing changes	Dressing changes	Dressing changes	Dressing changes	Dressing changes	Dressing changes	Dressing changes	Dressing changes	Dressing changes	Dressing changes	Dressing changes
	Emergency operation	-	NPWT	NPWT	-	FTSG, Skin harvest (wrist)	FTSG, Skin harvest (wrist)	FTSG, Skin harvest (wrist)	FTSG, Skin harvest (wrist)	NPWT	NPWT	-	-	NPWT	-	NPWT, FTSG	NPWT, Tendon repair	-	-	-	NPWT	-	FTSG, Skin harvest (wrist)	-	-	-	-	-	-	-	-	-	-	-	-	-	-	-	-	-	-	-	-	-	-	-	-
	Elective operation 1	-	NPWT	NPWT	NPWT	-	-	-	-	NPWT	FTSG, Skin harvest (wrist)	-	-	NPWT	-	-	NPWT	-	NPWT, Tendon repair	NPWT	FTSG, Skin harvest (inguinal)	-	-	FTSG, Skin harvest (inguinal)	FTSG, Skin harvest (wrist)	NPWT	FTSG, Skin harvest (wrist) Tendon repair	FTSG, Skin harvest (inguinal)	-	-	-	-	-	-	-	-	-	-	-	-	-	-	-	-	-	-	-
	Elective operation 2	-	FTSG, Skin harvest (inguinal)	FTSG, Skin harvest (inguinal)	-	-	-	-	-	FTSG, Skin harvest (inguinal)	-	-	-	NPWT	-	-	FTSG, Skin harvest (inguinal)	-	FTSG, Skin harvest (wrist)	FTSG, Skin harvest (wrist)	-	-	-	-	-	FTSG, Skin harvest (inguinal)	-	-	-	-	-	-	-	-	-	-	-	-	-	-	-	-	-	-	-	-	-
	Elective operation 3	-	-	-	-	-	-	-	-	-	-	-	-	FTSG, Skin harvest (inguinal)	-	-	-	-	-	-	-	-	-	-	-	-	-	-	-	-	-	-	-	-	-	-	-	-	-	-	-	-	-	-	-	-	-
	Length of hospital stay (day)	5	31	22	19	8	4	7	5	23	18	10	8	40	23	17	35	7	19	18	18	6	11	8	10	21	13	9	-	-	-	-	-	-	-	-	-	-	-	-	-	-	-	-	-	-	-
	Follow-up (months)	12	8	8	10	16	8	12	9	8	6	10	6	12	12	12	10	9	8	16	8	16	8	8	8	11	8	8	-	-	-	-	-	-	-	-	-	-	-	-	-	-	-	-	-	-	-
	Complications	No	No	No	No	Slight pigmentation; Contracture: Little finger, PIPJ , 15°	Slight pigmentation	Contracture: Middle finger, PIPJ, 60° Middle finger, DIP, 30° Ring finger, PIPJ, 30° Ring finger, DIP, 30°	No	Contracture: 术后1月 Ring finger, DIP, 15°	No	Contracture: Ring finger, PIPJ, contracture, 30° Ring finger, DIP, contracture, 30°	Slight pigmentation	No	Contracture: Index finger, PIPJ, 15° Index finger, DIP, 20° Middle finger, PIPJ, 15° Middle finger, DIP, 20°	No	Contracture: Ring finger, PIPJ, 20° Ring finger, DIP, 30°	No	Contracture: Ring finger, PIPJ, 20° Ring finger, DIP, 30°	No	No	Slight pigmentation; Contracture: Index finger, PIPJ, 15° Index finger, DIP, 15° Middle finger, PIPJ, 30° Middle finger, DIP, 30° Ring finger, PIPJ, 30° Ring finger, DIP, 30°	Slight pigmentation;	Slight pigmentation; Contracture: Ring finger, DIP, 15°	Contracture: Ring finger, PIPJ, 30°	Slight pigmentation	No	No	Contracture: Middle finger, PIPJ, 15° Middle finger, DIP, 50° Ring finger, PIPJ, 15° Ring finger, DIP, 50°	Contracture: Middle finger, MCP, 30° Middle finger, PIPJ, 30° Middle finger, DIP, 30° Ring finger, MCP, 30° Ring finger, PIPJ, 70° Ring finger, DIP, 90° Middle-Ring finger web adhesion	Contracture: Index finger, DIP, 30° Middle finger, DIP, 45° Ring finger, DIP, 45°	Contracture: Middle finger, MCP, 50° Middle finger, PIPJ, 40°	Contracture: Index finger, DIP, 40° Middle finger, DIP, 30°	Contracture: Middle finger, PIPJ, 60° Middle finger, DIP, 15° Ring finger, PIPJ, 60° Ring finger, DIP, 30° Middle-Ring finger web adhesion	Contracture: Ring finger, PIPJ, 45°	Contracture: Index finger, PIPJ, 15° Index finger, DIP, 50° Middle finger, PIPJ, 20° Middle finger, DIP, 50° Index-Middle-Ring finger web adhesion	Contracture: Middle finger, DIP, 80°	Contracture: Index finger, PIPJ, 15° Middle finger, PIPJ, 45°	Contracture: Index finger, PIPJ, 15° Middle finger, DIP, 60°	Contracture: Middle finger, PIPJ, 45° Middle finger, DIP, 15° Ring finger, PIPJ, 15° Ring finger, DIP, 30°	Contracture: Middle finger, DIP, 30° Ring finger, DIP, 15°	Contracture: Middle finger, DIP, 20°	Contracture: Little finger, DIP, 20°	Contracture: Index finger, PIPJ, 30° Middle finger, PIPJ, 30° Ring finger, PIPJ, 30°	Contracture: Middle finger, MCP, 30° Middle finger, PIPJ, 80° Middle finger, DIP, 30°	Contracture: Index finger, PIPJ, 45° Index finger, DIP, 30° Middle finger, PIPJ, 90° Middle finger, DIP, 45° Ring finger, PIPJ, 80° Ring finger, DIP, 80°	Contracture: Ring finger, DIP, 60°
	Non-surgical management for scar contracture					Practice with elastic band																		Practice with elastic band
	Subjective prognostic score ( with a score of 10 out of 10)
	Range of motion (ROM)	9	10	10	10	9	10	7	10	9	10	7	9	9	7	10	7	9	7	10	10	7	9	9	7	10	9	9	-	-	-	-	-	-	-	-	-	-	-	-	-	-	-	-	-	-	-
	Daily function	10	10	10	10	9	10	8	10	10	10	10	10	9	9	10	9	10	9	10	10	8	10	10	9	10	9	10	-	-	-	-	-	-	-	-	-	-	-	-	-	-	-	-	-	-	-
	Appearance	9	9	9	9.5	9	9	8	9.5	9.5	9	9	8	8	8	9	9	9	8	9	9	8	9	8.5	8	8	9	9	-	-	-	-	-	-	-	-	-	-	-	-	-	-	-	-	-	-	-
	Surgical intervention for scar contracture	-	-	-	-	-	-	Scar release, FTSG	-	-	-	-	-	-	-	-	-	-	-	-	-	-	-	-	-	-	-	-	Scar release, FTSG, Skin harvest (inguen),	Scar release, FTSG， Skin harvest (inguen), Web Plasty, Kirschner wire internal fixation	Scar release, FTSG， Skin harvest (inguen)	Scar release, FTSG, Skin harvest (wrist)	Scar release, FTSG, Skin harvest (wrist)	Scar release, FTSG, Skin harvest (inguen), Web Plasty, Kirschner wire internal fixation	Scar release, FTSG, Skin harvest (wrist) Kirschner wire internal fixation	Scar release, FTSG, Skin harvest (inguen)	Scar release, FTSG， Skin harvest (inguen), Kirschner wire internal fixation	Scar release, FTSG, Skin harvest (wrist)	Scar release, FTSG， Skin harvest (inguen)	Scar release, FTSG, Skin harvest (wrist)	Scar release, FTSG， Skin harvest (inguen),	Scar release, FTSG， Skin harvest (wrist)	Scar release, FTSG， Skin harvest (wrist)	Scar release, FTSG， Skin harvest (wrist)	Scar release, FTSG， Skin harvest (inguen), Kirschner wire internal fixation	Scar release, FTSG， Skin harvest (inguen), Kirschner wire internal fixation	Scar release, FTSG， Skin harvest (inguen)
	Length of hospital stay for scar operation (day)	-	-	-	-	-	-	9	-	-	-	-	-	-	-	-	-	-	-	-	-	-	-	-	-	-	-	-	5	7	7	7	9	7	7	7	7	8	7	7	6	9	8	8	7	8	6
	Subjective prognostic score after scar operation (with a score of 10 out of 10)
	Range of motion (ROM)	-	-	-	-	-	-	9	-	-	-	-	-	-	-	-	-	-	-	-	-	-	-	-	-	-	-	-	9	9	9	9	9	8	9	9	9	10	9	9.5	9	9	9	9	9	8	9
	Daily function	-	-	-	-	-	-	9	-	-	-	-	-	-	-	-	-	-	-	-	-	-	-	-	-	-	-	-	9	9	9	9	9	8 (conflict of using the scarred finger)	9	9	9	10	9	9.5	9	8	9	9	9	8	9
	Appearance	-	-	-	-	-	-	9	-	-	-	-	-	-	-	-	-	-	-	-	-	-	-	-	-	-	-	-	6 (unsatisfied with appearance)	8	7	9	8	8	9	8	9	10	8	10	9	8	9	8	8	8	9
